# Supplementary material for: Highly Efficient Electrospun Silver Decorated Graphene Oxide Nanocomposites on Poly(vinylidene fluoride) (PVDF@GO-Ag) Hybrid Membrane for Reduction of 4-Nitrophenol
Source: Molecules. 2024 Aug 20;29(16):3930. doi: 10.3390/molecules29163930 (PMC11357165; doi:10.3390/molecules29163930)
Supplement: Supplementary file 1 [file molecules-29-03930-s001.zip]

Archive with 1 entries (1 files):
- molecules-3129541-supplementary.pdf
